# Supplementary material for: Combinations of Histone Modifications Mark Exon Inclusion Levels
Source: PLoS One. 2012 Jan 5;7(1):e29911. doi: 10.1371/journal.pone.0029911 (PMC3252363; doi:10.1371/journal.pone.0029911)
Supplement: Table S3 — All rules in the classifier. Each rule is represented as a list of the conditions in the rule (Rule) and the decision outcome (Class). The support is defined as the number of examples in the data that are covered by the IF-part of the rule and the accuracy is the proportion of the correct decision among those. The theoretical accuracy was calculated assuming independent modifications, and the combinatorial gain (Comb gain) is the change in accuracy (percentage points) between the accuracy and the theoretical accuracy. The P-value denotes the probability of the rule calculated from a hypergeometric distribution. (XLS) [file pone.0029911.s004.xls]

## Sheet: ST 3
Rule	Class	Support	Accuracy	Theretical accuracy	Comb gain	P-value
H2BK5me1.prec=1,H2BK5me1.succ=1,H3K4me1.succ=0,H3K36me3.prec=0,H3K36me3.succ=0,H4K20me1.prec=1,H4K91ac.prec=1,	0	358	0.737	0.798271	-0.0612715	1.54484e-25
H3K9me1.prec=1,H3K4me1.prec=0,H3K36me3.succ=0,H4K20me1.succ=1,H4K91ac.prec=1,	0	307	0.733	0.719469	0.0135307	2.18254e-21
H2BK5me1.prec=1,H2BK5me1.succ=1,H3K36me3.prec=0,H3K36me3.succ=0,H4K20me1.prec=1,H4K91ac.succ=0,	0	296	0.736	0.690239	0.0457612	3.30078e-21
H3K4me1.prec=0,H3K4me1.succ=1,H3K36me3.succ=0,H4K20me1.prec=1,H4K91ac.prec=1,	0	195	0.785	0.74132	0.0436802	9.48322e-20
H2BK5me1.prec=0,H3K4me1.succ=1,H3K36me3.succ=0,H4K20me1.succ=1,	0	260	0.738	0.620304	0.117696	4.61555e-19
H2BK5me1.prec=1,H3K4me1.prec=0,H3K36me3.prec=0,H3K36me3.succ=0,H4K20me1.prec=1,H4K20me1.succ=1,H4K91ac.prec=1,H4K91ac.succ=1,	0	242	0.748	0.87415	-0.12615	4.83816e-19
H2BK5me1.succ=1,H3K9me1.prec=0,H3K4me1.succ=1,H3K36me3.succ=0,H4K20me1.succ=1,H4K91ac.succ=1,	0	206	0.767	0.80551	-0.0385102	1.32329e-18
H2BK5me1.prec=0,H3K4me1.succ=1,H3K36me3.succ=0,H4K20me1.prec=1,	0	232	0.75	0.618742	0.131258	1.43035e-18
H3K9me1.prec=1,H3K4me1.prec=0,H3K4me1.succ=1,H3K36me3.succ=0,H4K91ac.succ=1,	0	236	0.746	0.690952	0.0550478	2.47807e-18
H2BK5me1.prec=1,H3K36me3.succ=0,H4K16ac.prec=1,H4K20me1.succ=1,H4K91ac.succ=0,	0	275	0.724	0.688868	0.0351315	4.7101e-18
H3R2me1.prec=0,H3K36me3.succ=0,H4K16ac.prec=0,H4K20me1.prec=1,H4K91ac.prec=1,	0	251	0.725	0.597019	0.127981	8.84567e-17
H2BK5me1.prec=0,H3K36me3.succ=0,H4K20me1.prec=1,H4K20me1.succ=1,H4K91ac.prec=1,	0	192	0.755	0.740579	0.0144211	3.68173e-16
H2BK5me1.prec=0,H3K4me1.succ=1,H4K20me1.prec=1,H4K91ac.succ=1,	0	216	0.736	0.726543	0.00945715	8.0764e-16
H2BK5me1.succ=1,H3K4me1.prec=0,H3K4me1.succ=1,H3K36me3.succ=0,H4K20me1.prec=1,	0	222	0.73	0.736078	-0.00607825	1.64801e-15
H2BK5me1.prec=1,H3K36me3.succ=0,H4K16ac.succ=1,H4K20me1.succ=1,H4K91ac.prec=0,	0	220	0.723	0.688653	0.0343473	1.23726e-14
H2BK5me1.prec=0,H2BK5me1.succ=1,H3K4me1.succ=1,H3K36me3.succ=0,H4K91ac.prec=1,	0	242	0.711	0.685159	0.0258413	1.33148e-14
H2BK5me1.prec=1,H2BK5me1.succ=1,H3R2me1.prec=1,H3K9me1.prec=0,H3K4me1.prec=0,H3K36me3.prec=0,H3K36me3.succ=0,H4K91ac.prec=1,	0	198	0.732	0.715333	0.0166673	3.04069e-14
H2BK5me1.prec=0,H3K36me3.succ=0,H4K16ac.succ=1,H4K20me1.prec=1,H4K91ac.succ=1,	0	159	0.761	0.694192	0.066808	3.83888e-14
H2BK5me1.prec=0,H3K36me3.succ=0,H4K16ac.prec=1,H4K20me1.prec=1,H4K20me1.succ=1,	0	155	0.761	0.718472	0.042528	7.5732e-14
H2BK5me1.succ=1,H3K9me1.prec=0,H3K36me3.succ=0,H4K16ac.prec=1,H4K20me1.prec=1,H4K20me1.succ=1,H4K91ac.prec=1,H4K91ac.succ=1,	0	200	0.725	0.908155	-0.183155	1.18307e-13
H2BK5me1.prec=0,H2BK5me1.succ=1,H3K36me3.succ=0,H4K20me1.prec=1,H4K91ac.succ=1,	0	172	0.738	0.714003	0.0239969	4.34789e-13
H2BK5me1.prec=0,H3K36me3.succ=0,H4K16ac.succ=1,H4K20me1.succ=1,H4K91ac.prec=1,	0	181	0.729	0.694887	0.0341127	7.16263e-13
H2BK5me1.prec=0,H3K4me1.prec=1,H4K20me1.prec=1,H4K91ac.prec=1,	0	203	0.714	0.726678	-0.0126779	8.24237e-13
H2BK5me1.prec=0,H3K4me1.prec=1,H4K20me1.prec=1,H4K91ac.succ=1,	0	193	0.72	0.727342	-0.00734194	8.76135e-13
H2BK5me1.prec=0,H3R2me1.prec=0,H4K16ac.prec=1,H4K20me1.succ=1,H4K91ac.succ=1,	0	174	0.724	0.675156	0.0488437	5.40621e-12
H2BK5me1.prec=0,H2BK5me1.succ=1,H3K4me1.succ=1,H3K36me3.succ=0,H4K16ac.succ=1,	0	193	0.71	0.658206	0.0517937	7.35537e-12
H3K9me1.prec=1,H3K36me3.succ=0,H4K16ac.prec=1,H4K20me1.succ=1,H4K91ac.prec=0,	0	171	0.719	0.66621	0.0527904	2.03659e-11
H2BK5me1.prec=1,H3K36me3.prec=0,H3K36me3.succ=0,H4K16ac.succ=1,H4K20me1.succ=1,H4K91ac.succ=0,	0	166	0.723	0.671007	0.0519928	2.0775e-11
H2BK5me1.prec=1,H3R2me1.prec=1,H3K9me1.prec=1,H3K36me3.prec=0,H4K91ac.prec=0,H4K91ac.succ=1,	0	173	0.717	0.704494	0.0125059	2.49792e-11
H2BK5me1.prec=0,H4K16ac.prec=1,H4K16ac.succ=1,H4K20me1.prec=1,H4K91ac.succ=1,	0	162	0.722	0.768044	-0.0460441	4.07104e-11
H2BK5me1.prec=0,H2BK5me1.succ=1,H3K36me3.succ=0,H4K16ac.prec=1,H4K16ac.succ=1,H4K91ac.prec=1,H4K91ac.succ=1,	0	164	0.72	0.806159	-0.0861585	5.02305e-11
H3K36me3.succ=0,H4K16ac.prec=1,H4K16ac.succ=0,H4K20me1.succ=1,H4K91ac.prec=0,	0	158	0.722	0.556751	0.165249	7.97547e-11
H2BK5me1.prec=0,H2BK5me1.succ=0,H3K9me1.prec=0,H3K36me3.prec=0,H3K36me3.succ=0,H4K16ac.prec=0,H4K20me1.prec=0,H4K91ac.prec=0,H4K91ac.succ=0,	1	3738	0.775	0.850408	-0.0754075	6.98935e-244
H2BK5me1.prec=0,H2BK5me1.succ=0,H3K9me1.prec=0,H3K36me3.prec=0,H3K36me3.succ=0,H4K16ac.prec=0,H4K20me1.succ=0,H4K91ac.prec=0,H4K91ac.succ=0,	1	3737	0.774	0.850501	-0.0765008	5.28113e-242
H2BK5me1.prec=0,H2BK5me1.succ=0,H3R2me1.prec=0,H3K9me1.prec=0,H3K4me1.succ=0,H3K36me3.prec=0,H3K36me3.succ=0,H4K91ac.prec=0,H4K91ac.succ=0,	1	3282	0.784	0.839629	-0.0556292	4.7381e-227
H2BK5me1.prec=0,H2BK5me1.succ=0,H3R2me1.prec=0,H3K9me1.prec=0,H3K36me3.prec=0,H3K36me3.succ=0,H4K16ac.prec=0,H4K20me1.prec=0,H4K91ac.succ=0,	1	3026	0.783	0.841608	-0.0586075	2.72381e-205
H2BK5me1.prec=0,H2BK5me1.succ=0,H3R2me1.prec=0,H3K9me1.prec=0,H3K36me3.prec=0,H3K36me3.succ=0,H4K16ac.prec=0,H4K20me1.succ=0,H4K91ac.succ=0,	1	3024	0.782	0.841705	-0.0597053	1.22088e-202
H2BK5me1.succ=0,H3R2me1.prec=0,H3K9me1.prec=0,H3K36me3.prec=0,H3K36me3.succ=0,H4K16ac.succ=0,H4K20me1.prec=0,H4K91ac.prec=0,H4K91ac.succ=0,	1	2974	0.779	0.839765	-0.0607646	1.77637e-194
H2BK5me1.succ=0,H3R2me1.prec=0,H3K9me1.prec=0,H3K36me3.prec=0,H3K36me3.succ=0,H4K16ac.succ=0,H4K91ac.prec=0,H4K91ac.succ=0,	1	3017	0.774	0.817803	-0.0438034	1.28266e-188
H2BK5me1.succ=0,H3R2me1.prec=0,H3K9me1.prec=0,H3K36me3.prec=0,H3K36me3.succ=0,H4K16ac.prec=0,H4K16ac.succ=0,H4K20me1.prec=0,H4K91ac.prec=0,	1	2755	0.776	0.8326	-0.0566002	1.46793e-174
H2BK5me1.prec=0,H2BK5me1.succ=0,H3R2me1.prec=0,H3K9me1.prec=0,H3K36me3.prec=0,H3K36me3.succ=0,H4K16ac.prec=0,H4K16ac.succ=0,H4K91ac.succ=0,	1	2620	0.779	0.845823	-0.0668227	2.83824e-168
H2BK5me1.prec=0,H2BK5me1.succ=0,H3K9me1.prec=0,H3K4me1.prec=0,H3K9me2.prec=1,H4K20me1.prec=0,H4K91ac.prec=0,H4K91ac.succ=0,	1	1695	0.791	0.892105	-0.101105	7.60705e-117
H2BK5me1.prec=0,H2BK5me1.succ=0,H3K9me2.prec=1,H4K16ac.succ=0,H4K20me1.prec=0,H4K91ac.prec=0,H4K91ac.succ=0,	1	1682	0.79	0.887149	-0.0971489	2.14225e-114
H2BK5me1.prec=0,H2BK5me1.succ=0,H3K4me1.prec=0,H3K9me2.prec=1,H3K36me3.succ=0,H4K16ac.succ=0,H4K20me1.prec=0,H4K91ac.prec=0,	1	1365	0.812	0.878632	-0.0666319	1.77168e-109
H2BK5me1.prec=0,H2BK5me1.succ=0,H3K9me1.prec=0,H3K4me1.prec=0,H3K9me2.prec=1,H3K36me3.prec=0,H4K91ac.prec=0,H4K91ac.succ=0,	1	1385	0.809	0.883849	-0.0748488	3.4867e-109
H2BK5me1.prec=0,H2BK5me1.succ=0,H3K9me1.prec=0,H3K4me1.prec=0,H3K9me2.prec=1,H4K16ac.succ=0,H4K91ac.prec=0,H4K91ac.succ=0,	1	1417	0.806	0.895144	-0.0891442	7.09272e-109
H2BK5me1.prec=0,H2BK5me1.succ=0,H3K9me2.prec=1,H3K36me3.succ=0,H4K16ac.succ=0,H4K91ac.prec=0,H4K91ac.succ=0,	1	1321	0.815	0.877872	-0.062872	4.25023e-108
H2BK5me1.prec=0,H3K9me1.prec=0,H3K9me2.prec=1,H3K36me3.prec=0,H4K16ac.succ=0,H4K91ac.succ=0,	1	1375	0.808	0.83528	-0.0272804	3.18979e-107
H2BK5me1.prec=0,H2BK5me1.succ=0,H3K9me2.prec=1,H3K36me3.succ=0,H4K16ac.succ=0,H4K91ac.prec=0,	1	1426	0.802	0.848805	-0.0468049	1.65901e-106
H2BK5me1.succ=0,H3K4me1.prec=0,H3K4me1.succ=0,H3K9me2.succ=1,H3K36me3.prec=0,H4K16ac.prec=0,H4K91ac.succ=0,	1	1540	0.786	0.840139	-0.0541393	1.2454e-101
H2BK5me1.prec=0,H2BK5me1.succ=0,H3K9me1.prec=0,H3K4me1.succ=0,H3K9me2.prec=1,H3K36me3.prec=0,H3K36me3.succ=0,H4K91ac.prec=0,H4K91ac.succ=0,	1	1177	0.822	0.890175	-0.0681751	3.85057e-101
H2BK5me1.prec=0,H3K9me1.prec=0,H3K4me1.prec=0,H3K9me2.succ=1,H3K36me3.prec=0,H4K16ac.prec=0,H4K91ac.prec=0,H4K91ac.succ=0,	1	1415	0.794	0.872875	-0.0788749	1.03707e-98
H2BK5me1.prec=0,H2BK5me1.succ=0,H3K9me1.prec=0,H3K9me2=1,H3K36me3.succ=0,H4K16ac.succ=0,H4K91ac.succ=0,	1	1014	0.837	0.892809	-0.0558086	2.96823e-97
H3K9me1.prec=0,H3K4me1.prec=0,H3K9me2.succ=1,H3K36me3.prec=0,H3K36me3.succ=0,H4K16ac.prec=0,H4K91ac.prec=0,H4K91ac.succ=0,	1	1255	0.807	0.851732	-0.0447319	6.02051e-97
H2BK5me1.prec=0,H2BK5me1.succ=0,H3K9me1.prec=0,H3K9me2=1,H3K36me3.prec=0,H3K36me3.succ=0,H4K20me1.succ=0,H4K91ac.prec=0,H4K91ac.succ=0,	1	996	0.838	0.916707	-0.0787066	3.18697e-96
H2BK5me1.prec=0,H2BK5me1.succ=0,H3K4me1.prec=0,H3K9me2.succ=1,H3K36me3.prec=0,H4K16ac.prec=0,H4K91ac.prec=0,H4K91ac.succ=0,	1	1392	0.789	0.885341	-0.0963411	2.49492e-93
H2BK5me1.prec=0,H3R2me1.prec=0,H3K9me2.prec=1,H3K36me3.succ=0,H4K16ac.succ=0,H4K91ac.prec=0,	1	1077	0.821	0.837567	-0.0165674	8.14989e-92
H2BK5me1.prec=0,H2BK5me1.succ=0,H3R2me1.prec=0,H3K4me1.prec=0,H3K9me2.prec=1,H4K20me1.prec=0,H4K91ac.prec=0,H4K91ac.succ=0,	1	1360	0.79	0.895182	-0.105182	8.69665e-92
H2BK5me1.succ=0,H3K9me1.prec=0,H3K4me1.prec=0,H3K9me2.succ=1,H3K36me3.prec=0,H4K16ac.prec=0,H4K91ac.prec=0,H4K91ac.succ=0,	1	1337	0.791	0.874162	-0.083162	2.27591e-91
H2BK5me1.prec=0,H3R2me1.prec=0,H3K9me1.prec=0,H3K9me2=1,H3K36me3.succ=0,H4K91ac.succ=0,	1	939	0.839	0.863872	-0.0248716	3.68493e-91
H2BK5me1.prec=0,H2BK5me1.succ=0,H3R2me1.prec=0,H3K9me1.prec=0,H3K9me2=1,H3K36me3.succ=0,	1	935	0.837	0.864842	-0.0278421	1.19997e-89
H2BK5me1.prec=0,H2BK5me1.succ=0,H3R2me1.prec=0,H3K9me2.prec=1,H3K36me3.succ=0,H4K91ac.prec=0,	1	1165	0.807	0.846678	-0.0396777	1.33599e-89
H2BK5me1.prec=0,H2BK5me1.succ=0,H3R2me1.prec=0,H3K9me2.prec=1,H3K36me3.succ=0,H4K16ac.succ=0,	1	1071	0.818	0.839928	-0.0219284	2.26018e-89
H2BK5me1.prec=0,H2BK5me1.succ=0,H3K9me1.prec=0,H3K9me2.succ=1,H3K36me3.prec=0,H4K16ac.prec=0,H4K91ac.prec=0,H4K91ac.succ=0,	1	1286	0.793	0.889213	-0.0962135	4.4531e-89
H2BK5me1.prec=0,H3R2me1.prec=0,H3K9me1.prec=0,H3K9me2=1,H3K36me3.prec=0,H3K36me3.succ=0,	1	926	0.836	0.841917	-0.00591653	8.75955e-88
H3K9me1.prec=0,H3K4me1.succ=0,H3K9me2.succ=1,H3K36me3.prec=0,H4K16ac.prec=0,H4K16ac.succ=0,H4K91ac.prec=0,H4K91ac.succ=0,	1	1270	0.793	0.866162	-0.0731618	9.13739e-88
H2BK5me1.prec=0,H3R2me1.prec=0,H3K9me2.succ=1,H3K36me3.succ=0,H4K16ac.prec=0,H4K91ac.succ=0,	1	1125	0.808	0.83413	-0.02613	3.31858e-87
H2BK5me1.prec=0,H3R2me1.prec=0,H3K9me2.prec=1,H3K36me3.succ=0,H4K16ac.prec=0,H4K16ac.succ=0,	1	977	0.827	0.831614	-0.004614	5.23698e-87
H2BK5me1.prec=0,H3R2me1.prec=0,H3K9me1.prec=0,H3K9me2.prec=1,H3K36me3.prec=0,H4K16ac.succ=0,	1	1065	0.81	0.824448	-0.0144482	6.19817e-84
H2BK5me1.prec=0,H2BK5me1.succ=0,H3R2me1.prec=0,H3K9me1.prec=0,H3K9me2.prec=1,H3K36me3.prec=0,H3K36me3.succ=0,	1	977	0.818	0.843004	-0.0250036	2.5336e-81
H3R2me1.prec=0,H3K9me1.prec=0,H3K9me2.prec=1,H3K36me3.prec=0,H3K36me3.succ=0,H4K16ac.prec=0,H4K91ac.prec=0,	1	878	0.831	0.834015	-0.00301521	1.33927e-80
H2BK5me1.prec=0,H3R2me1.prec=0,H3K9me1.prec=0,H3K9me2.succ=1,H3K36me3.prec=0,H4K16ac.prec=0,	1	1255	0.783	0.819438	-0.0364384	3.64926e-80
H2BK5me1.prec=0,H2BK5me1.succ=0,H3R2me1.prec=0,H3K9me1.prec=0,H3K9me2.succ=1,H3K36me3.prec=0,H4K91ac.succ=0,	1	1198	0.789	0.860603	-0.0716028	5.59698e-80
H2BK5me1.prec=0,H3R2me1.prec=0,H3K9me2=1,H3K36me3.succ=0,H4K16ac.succ=0,H4K91ac.succ=0,	1	882	0.828	0.869515	-0.041515	8.353e-79
H2BK5me1.prec=0,H3K9me1.prec=0,H3K4me1.prec=0,H3K9me2=1,H3K36me3.prec=0,H4K16ac.prec=0,H4K16ac.succ=0,H4K91ac.prec=0,H4K91ac.succ=0,	1	891	0.825	0.917054	-0.092054	4.78431e-78
H2BK5me1.succ=0,H3R2me1.prec=0,H3K9me1.prec=0,H3K9me2=1,H3K36me3.succ=0,H4K16ac.succ=0,H4K91ac.succ=0,	1	779	0.838	0.885582	-0.047582	5.54225e-75
H2BK5me1.prec=0,H3R2me1.prec=0,H3K9me1.prec=0,H3K4me1.prec=0,H3K9me2.succ=1,H4K16ac.prec=0,H4K20me1.succ=0,H4K91ac.prec=0,H4K91ac.succ=0,	1	1252	0.775	0.898514	-0.123514	1.78385e-74
H2BK5me1.prec=0,H3R2me1.prec=0,H3K9me1.prec=0,H3K4me1.succ=0,H3K9me2.succ=1,H4K16ac.prec=0,H4K20me1.succ=0,H4K91ac.prec=0,H4K91ac.succ=0,	1	1235	0.776	0.898305	-0.122305	4.95478e-74
H2BK5me1.prec=0,H2BK5me1.succ=0,H3R2me1.prec=0,H3K9me2.succ=1,H3K36me3.prec=0,H4K16ac.succ=0,	1	1197	0.779	0.835069	-0.0560686	5.45421e-74
H2BK5me1.succ=0,H3R2me1.prec=0,H3K9me1.prec=0,H3K4me1.prec=0,H3K9me2.succ=1,H4K16ac.succ=0,H4K20me1.succ=0,H4K91ac.succ=0,	1	1228	0.776	0.875067	-0.0990672	8.06369e-74
H2BK5me1.succ=0,H3R2me1.prec=0,H3K9me1.prec=0,H3K9me2.succ=1,H3K36me3.succ=0,H4K16ac.succ=0,H4K91ac.succ=0,	1	972	0.803	0.852826	-0.0498262	1.34016e-72
H2BK5me1.prec=0,H3R2me1.prec=0,H3K9me1.prec=0,H3K9me2.succ=1,H4K16ac.prec=0,H4K16ac.succ=0,	1	1250	0.77	0.835834	-0.0658342	1.23943e-71
H2BK5me1.prec=0,H2BK5me1.succ=0,H3R2me1.prec=0,H3K9me1.prec=0,H3K9me3.succ=1,H3K36me3.prec=0,H3K36me3.succ=0,H4K16ac.prec=0,H4K91ac.succ=0,	1	518	0.875	0.906456	-0.0314563	1.00466e-63
H2BK5me1.prec=0,H2BK5me1.succ=0,H3K9me2.prec=1,H3K9me2=1,H3K36me3.succ=0,H4K16ac.prec=0,H4K91ac.succ=0,	1	674	0.831	0.930677	-0.0996772	1.46562e-61
H2BK5me1.prec=0,H3R2me1.prec=0,H3K9me1.prec=0,H3K9me2=1,H3K36me3.prec=0,H4K16ac.prec=0,H4K16ac.succ=0,H4K91ac.succ=0,	1	725	0.818	0.903443	-0.0854426	2.74868e-60
H2BK5me1.prec=0,H2BK5me1.succ=0,H3K9me1.prec=0,H3K9me3.prec=1,H3K36me3.succ=0,H4K16ac.prec=0,H4K91ac.prec=0,H4K91ac.succ=0,	1	686	0.821	0.908672	-0.0876718	3.16976e-58
H2BK5me1.succ=0,H3K9me2.prec=1,H3K9me2=1,H3K36me3.prec=0,H4K16ac.prec=0,H4K91ac.prec=0,H4K91ac.succ=0,	1	691	0.813	0.93072	-0.11772	1.53693e-55
H2BK5me1.prec=0,H2BK5me1.succ=0,H3K9me2.prec=1,H3K9me2=1,H3K36me3.prec=0,H3K36me3.succ=0,	1	771	0.799	0.902649	-0.103649	1.54056e-55
H2BK5me1.succ=0,H3K9me2.prec=1,H3K9me2=1,H3K36me3.prec=0,H3K36me3.succ=0,H4K16ac.prec=0,H4K91ac.succ=0,	1	619	0.826	0.918732	-0.0927321	1.90146e-54
H2BK5me1.prec=0,H2BK5me1.succ=0,H3K9me2.prec=1,H3K9me2=1,H3K36me3.prec=0,H4K16ac.prec=0,H4K91ac.succ=0,	1	687	0.811	0.931094	-0.120094	3.50418e-54
H3R2me1.prec=0,H3K9me1.prec=0,H3K9me2.prec=1,H3K9me2=1,H3K36me3.succ=0,H4K16ac.succ=0,	1	536	0.843	0.895786	-0.0527858	1.66916e-53
H2BK5me1.succ=0,H3R2me1.prec=0,H3K9me1.prec=0,H3K9me2=1,H3K9me2.succ=1,H3K36me3.succ=0,	1	612	0.822	0.89822	-0.0762204	1.91548e-52
H3R2me1.prec=0,H3K9me2=1,H3K9me2.succ=1,H3K36me3.succ=0,H4K16ac.prec=0,H4K91ac.succ=0,	1	599	0.825	0.902572	-0.0775718	2.13784e-52
H2BK5me1.prec=0,H3K9me2.prec=1,H3K9me2=1,H3K36me3.prec=0,H3K36me3.succ=0,H4K16ac.prec=0,H4K91ac.prec=0,	1	630	0.817	0.917163	-0.100163	2.9854e-52
H3R2me1.prec=0,H3K9me1.prec=0,H3K9me2=1,H3K9me2.succ=1,H3K36me3.prec=0,H3K36me3.succ=0,	1	620	0.819	0.880172	-0.061172	3.7795e-52
H3R2me1.prec=0,H3K9me1.prec=0,H3K9me2=1,H3K9me2.succ=1,H3K36me3.succ=0,H4K16ac.prec=0,	1	574	0.829	0.892546	-0.0635464	6.68489e-52
H3K9me1.prec=0,H3K9me3=1,H4K91ac.succ=0,	1	871	0.775	0.806232	-0.0312317	1.09184e-51
H2BK5me1.prec=0,H2BK5me1.succ=0,H3K9me3.prec=1,H3K36me3.prec=0,H3K36me3.succ=0,H4K16ac.prec=0,H4K91ac.prec=0,H4K91ac.succ=0,	1	672	0.807	0.903031	-0.0960313	2.38712e-51
H2BK5me1.prec=0,H2BK5me1.succ=0,H3K9me3.prec=1,H3K36me3.prec=0,H3K36me3.succ=0,H4K16ac.succ=0,H4K91ac.prec=0,H4K91ac.succ=0,	1	655	0.808	0.902333	-0.0943326	1.78627e-50
H3R2me1.prec=0,H3K9me1.prec=0,H3K9me2.prec=1,H3K9me2=1,H3K36me3.prec=0,H4K91ac.succ=0,	1	605	0.818	0.901853	-0.0838534	1.81877e-50
H2BK5me1.prec=0,H3R2me1.prec=0,H3K9me2.prec=1,H3K9me2=1,H3K36me3.prec=0,H3K36me3.succ=0,H4K91ac.prec=0,	1	547	0.828	0.915288	-0.0872879	4.21882e-49
H2BK5me1.succ=0,H3R2me1.prec=0,H3K9me1.prec=0,H3K9me2.prec=1,H3K9me2=1,H3K36me3.prec=0,H3K36me3.succ=0,	1	510	0.837	0.908187	-0.071187	7.30415e-49
H2BK5me1.prec=0,H2BK5me1.succ=0,H3R2me1.prec=0,H3K9me1.prec=0,H3K9me2.prec=1,H3K9me2=1,H3K36me3.prec=0,	1	574	0.819	0.922017	-0.103017	3.88632e-48
H2BK5me1.succ=0,H3R2me1.prec=0,H3K9me2.prec=1,H3K9me2=1,H3K36me3.prec=0,H4K16ac.prec=0,H4K91ac.succ=0,	1	525	0.825	0.926235	-0.101235	4.97838e-46
H2BK5me1.prec=0,H2BK5me1.succ=0,H3R2me1.prec=0,H3K9me3.prec=1,H3K36me3.succ=0,H4K16ac.prec=0,H4K91ac.prec=0,H4K91ac.succ=0,	1	551	0.817	0.911323	-0.0943228	1.57832e-45
H2BK5me1.prec=0,H2BK5me1.succ=0,H3R2me1.prec=0,H3K9me2.prec=1,H3K9me2=1,H4K16ac.prec=0,H4K91ac.prec=0,H4K91ac.succ=0,	1	564	0.812	0.949795	-0.137795	5.11588e-45
H3R2me1.prec=0,H3K9me1.prec=0,H3K9me2=1,H3K9me2.succ=1,H3K36me3.succ=0,H4K16ac.succ=0,H4K91ac.succ=0,	1	535	0.819	0.913429	-0.0944289	7.04529e-45
H2BK5me1.prec=0,H3R2me1.prec=0,H3K9me1.prec=0,H3K9me2=1,H3K9me2.succ=1,H4K16ac.prec=0,H4K91ac.prec=0,H4K91ac.succ=0,	1	621	0.799	0.941616	-0.142616	9.75027e-45
H2BK5me1.prec=0,H2BK5me1.succ=0,H3R2me1.prec=0,H3K9me1.prec=0,H3K9me3.prec=1,H3K36me3.prec=0,H4K16ac.prec=0,H4K91ac.prec=0,H4K91ac.succ=0,	1	522	0.816	0.92233	-0.10633	5.50249e-43
H2BK5me1.prec=0,H2BK5me1.succ=0,H3R2me1.prec=0,H3K9me2.prec=1,H3K9me2=1,H4K16ac.prec=0,H4K16ac.succ=0,H4K91ac.succ=0,	1	509	0.819	0.947302	-0.128302	6.48184e-43
H2BK5me1.prec=0,H2BK5me1.succ=0,H3R2me1.prec=0,H3K9me1.prec=0,H3K9me3.prec=1,H4K16ac.prec=0,H4K91ac.prec=0,H4K91ac.succ=0,	1	631	0.791	0.91702	-0.12602	9.97351e-43
H2BK5me1.prec=0,H2BK5me1.succ=0,H3R2me1.prec=0,H3K9me1.prec=0,H3K9me2.prec=1,H3K9me2=1,H4K16ac.prec=0,H4K91ac.succ=0,	1	532	0.81	0.94481	-0.13481	6.49107e-42
H3R2me1.prec=0,H3K9me3=1,H3K36me3.prec=0,H4K16ac.prec=0,H4K16ac.succ=0,H4K91ac.prec=0,H4K91ac.succ=0,	1	366	0.858	0.895645	-0.0376454	1.24144e-40
H2BK5me1.succ=0,H3R2me1.prec=0,H3K9me1.prec=0,H3K9me2=1,H3K9me2.succ=1,H4K16ac.succ=0,H4K91ac.prec=0,H4K91ac.succ=0,	1	593	0.788	0.941819	-0.153819	3.60102e-39
H2BK5me1.prec=0,H2BK5me1.succ=0,H3K9me1.prec=0,H3K9me2.prec=1,H3K9me2.succ=1,H3K36me3.prec=0,H3K36me3.succ=0,H4K91ac.prec=0,H4K91ac.succ=0,	1	522	0.803	0.928295	-0.125295	6.68182e-39
H3K9me2.prec=1,H3K9me3.prec=1,	1	650	0.775	0.820869	-0.0458689	7.85666e-39
H3K9me2.prec=1,H3K9me3.succ=1,	1	645	0.775	0.816303	-0.0413025	1.77267e-38
H2BK5me1.succ=0,H3R2me1.prec=0,H3K9me2.prec=0,H3K9me2.succ=1,H3K36me3.prec=0,H4K16ac.prec=0,H4K16ac.succ=0,H4K91ac.prec=0,	1	615	0.777	0.843632	-0.0666323	2.37137e-37
H3K9me2=1,H3K9me3.prec=1,	1	487	0.803	0.854396	-0.051396	2.05367e-36
H3K9me2=1,H3K9me3.succ=1,H3K36me3.succ=0,	1	342	0.845	0.858657	-0.0136573	6.51598e-35
H2BK5me1.prec=0,H2BK5me1.succ=0,H3K9me2.prec=1,H3K9me2=1,H3K9me2.succ=1,H3K36me3.succ=0,H4K91ac.succ=0,	1	448	0.799	0.951088	-0.152088	1.21248e-32
H2BK5me1.succ=0,H3K9me1.prec=0,H3K9me2.prec=1,H3K9me2=1,H3K9me2.succ=1,H3K36me3.succ=0,H4K16ac.prec=0,	1	388	0.817	0.943189	-0.126189	1.92704e-32
H3K9me2=1,H3K9me3=1,	1	438	0.799	0.86935	-0.07035	6.18487e-32
H2BK5me1.prec=0,H3K9me2.prec=1,H3K9me3=1,	1	372	0.82	0.868957	-0.0489566	8.3624e-32
H2BK5me1.prec=0,H2BK5me1.succ=0,H3K9me2.prec=1,H3K9me2=1,H3K9me2.succ=1,H3K36me3.succ=0,	1	494	0.783	0.93822	-0.15522	9.62699e-32
H3K9me2=1,H3K9me3.succ=1,	1	476	0.786	0.850529	-0.0645287	3.396e-31
H2BK5me1.prec=0,H2BK5me1.succ=0,H3R2me1.prec=1,H3K9me1.prec=0,H3K9me2.prec=1,H4K91ac.prec=0,H4K91ac.succ=0,	1	540	0.77	0.838091	-0.0680914	4.21636e-31
H2BK5me1.succ=0,H3K9me2.prec=1,H3K9me2=1,H3K9me2.succ=1,H3K36me3.prec=0,H4K16ac.prec=0,H4K91ac.succ=0,	1	419	0.8	0.949074	-0.149074	1.0568e-30
H3K9me2.prec=1,H3K9me3=1,	1	427	0.792	0.838616	-0.0466158	2.02449e-29
H2BK5me1.succ=0,H3R2me1.prec=1,H3K9me1.prec=0,H3K9me2.prec=1,H4K16ac.succ=0,H4K20me1.prec=0,H4K91ac.prec=0,H4K91ac.succ=0,	1	493	0.773	0.85096	-0.0779596	4.46676e-29
H2BK5me1.succ=0,H3R2me1.prec=0,H3K9me2.succ=1,H3K9me3.succ=1,H3K36me3.succ=0,H4K16ac.succ=0,H4K91ac.succ=0,	1	244	0.861	0.914878	-0.0538776	5.42172e-28
H2BK5me1.succ=0,H3R2me1.prec=0,H3K9me2.succ=1,H3K9me3.succ=1,H3K36me3.succ=0,H4K16ac.prec=0,H4K16ac.succ=0,	1	226	0.867	0.910715	-0.0437146	3.81919e-27
H3K9me3.prec=1,H3K9me3.succ=1,H3K36me3.succ=0,	1	360	0.8	0.850179	-0.0501788	1.18926e-26
H2BK5me1.succ=0,H3R2me1.prec=1,H3K9me1.prec=0,H3K9me2=1,H3K36me3.prec=0,H4K91ac.prec=0,H4K91ac.succ=0,	1	337	0.804	0.848059	-0.0440591	8.14551e-26
H2BK5me1.succ=0,H3R2me1.prec=1,H3K9me1.prec=0,H3K9me2.prec=1,H3K36me3.prec=0,H4K16ac.succ=0,H4K91ac.prec=0,H4K91ac.succ=0,	1	396	0.783	0.840118	-0.0571185	1.429e-25
H2BK5me1.succ=0,H3R2me1.prec=0,H3K9me2.prec=1,H3K9me2=1,H3K9me2.succ=1,H3K36me3.prec=0,H3K36me3.succ=0,	1	318	0.808	0.938135	-0.130135	3.64766e-25
H2BK5me1.prec=0,H3R2me1.prec=1,H3K4me1.prec=0,H3K9me2.prec=1,H3K36me3.succ=0,H4K16ac.succ=0,H4K91ac.prec=0,H4K91ac.succ=0,	1	422	0.773	0.832334	-0.0593345	5.28806e-25
H2BK5me1.succ=0,H3K9me1.prec=0,H3K9me3=1,H3K9me3.succ=1,H3K36me3.prec=0,H3K36me3.succ=0,H4K16ac.prec=0,H4K91ac.prec=0,	1	252	0.837	0.940475	-0.103475	9.41881e-25
H2BK5me1.prec=0,H3R2me1.prec=1,H3K9me1.prec=0,H3K9me2.succ=1,H3K36me3.prec=0,H4K16ac.succ=0,H4K91ac.prec=0,H4K91ac.succ=0,	1	366	0.784	0.832754	-0.0487542	5.56321e-24
H2BK5me1.succ=0,H3K9me1.prec=0,H3K9me3=1,H3K9me3.succ=1,H3K36me3.succ=0,H4K16ac.prec=0,H4K16ac.succ=0,H4K91ac.prec=0,	1	238	0.836	0.946597	-0.110597	2.86161e-23
H3R2me1.prec=0,H3K9me3.prec=1,H3K9me3=1,H3K36me3.succ=0,H4K16ac.succ=0,H4K91ac.succ=0,	1	234	0.838	0.92393	-0.0859303	3.9601e-23
H2BK5me1.prec=0,H2BK5me1.succ=0,H3R2me1.prec=1,H3K9me1.prec=0,H3K9me2=1,H3K36me3.prec=0,H4K91ac.prec=0,	1	328	0.793	0.847624	-0.054624	4.28695e-23
H3K9me2.succ=1,H3K9me3=1,H4K91ac.prec=0,	1	380	0.771	0.863394	-0.0923941	2.23106e-22
H2BK5me1.prec=0,H3R2me1.prec=0,H3K9me3.prec=1,H3K9me3=1,H3K36me3.succ=0,H4K16ac.prec=0,H4K91ac.succ=0,	1	230	0.835	0.939842	-0.104842	2.49031e-22
H3R2me1.prec=1,H3K9me2=1,H3K9me2.succ=1,H4K16ac.prec=0,H4K91ac.succ=0,	1	377	0.769	0.855229	-0.0862293	6.96037e-22
H2BK5me1.succ=0,H3R2me1.prec=1,H3K9me2.prec=1,H3K9me2=1,H4K16ac.prec=0,H4K91ac.succ=0,	1	305	0.784	0.888336	-0.104336	3.98743e-20
H2BK5me1.prec=0,H2BK5me1.succ=0,H3R2me1.prec=1,H3K9me1.prec=0,H3K9me2=1,H3K36me3.prec=0,H4K16ac.succ=0,	1	302	0.785	0.840909	-0.0559085	4.03188e-20
H2BK5me1.prec=0,H2BK5me1.succ=0,H3R2me1.prec=1,H3K9me1.prec=0,H3K9me2.prec=1,H3K9me2.succ=0,H4K16ac.succ=0,H4K91ac.succ=0,	1	282	0.791	0.813347	-0.0223471	9.18556e-20
H3R2me1.prec=0,H3K9me2=1,H3K36me3.succ=0,H4K16ac.succ=1,H4K91ac.succ=0,	1	183	0.836	0.762072	0.0739279	3.33425e-18
H2BK5me1.prec=0,H3R2me1.prec=1,H3K9me1.prec=0,H3K9me2=1,H3K36me3.prec=0,H3K36me3.succ=0,H4K16ac.succ=0,H4K91ac.prec=0,	1	250	0.788	0.847222	-0.0592218	2.57508e-17
H3R2me1.prec=1,H3K9me2.prec=1,H3K9me2=1,H3K9me2.succ=1,H4K91ac.prec=0,	1	279	0.774	0.898408	-0.124408	3.19963e-17
H2BK5me1.prec=0,H3K9me1.prec=0,H3K9me2.succ=1,H3K36me3.prec=0,H3K36me3.succ=0,H4K16ac.succ=1,H4K91ac.prec=0,H4K91ac.succ=0,	1	234	0.791	0.801541	-0.0105411	1.28769e-16
H3R2me1.prec=1,H3K9me2.prec=1,H3K9me2=1,H3K36me3.prec=0,H4K16ac.prec=0,H4K91ac.prec=0,H4K91ac.succ=0,	1	231	0.788	0.893624	-0.105624	4.30127e-16
H2BK5me1.prec=0,H3R2me1.prec=0,H3K9me3.prec=1,H3K9me3.succ=1,H3K36me3.prec=0,H4K16ac.prec=0,H4K16ac.succ=0,H4K91ac.succ=0,	1	185	0.816	0.941896	-0.125896	4.31079e-16
H2BK5me1.prec=0,H3R2me1.prec=1,H3K9me2.prec=1,H3K9me2.succ=1,H3K36me3.prec=0,H4K91ac.prec=0,H4K91ac.succ=0,	1	239	0.774	0.868504	-0.0945036	6.10805e-15
H3R2me1.prec=0,H3K9me2=1,H3K36me3.succ=0,H4K16ac.succ=1,	1	235	0.774	0.71441	0.0595898	9.23194e-15
H2BK5me1.prec=0,H2BK5me1.succ=0,H3K9me1.prec=0,H3K9me2.succ=1,H3K36me3.prec=0,H3K36me3.succ=0,H4K16ac.succ=1,H4K91ac.prec=0,	1	227	0.775	0.802855	-0.0278545	2.10747e-14
H2BK5me1.prec=0,H2BK5me1.succ=0,H3R2me1.prec=1,H3K9me2.prec=1,H3K9me2=1,H3K9me2.succ=1,H4K91ac.succ=0,	1	186	0.785	0.93632	-0.15132	5.92685e-13
H2BK5me1.prec=0,H2BK5me1.succ=0,H3R2me1.prec=0,H3K9me2=1,H3K36me3.succ=0,H4K16ac.prec=1,	1	164	0.799	0.803129	-0.00412859	8.61798e-13
H2BK5me1.succ=0,H3R2me1.prec=1,H3K9me1.prec=0,H3K9me2.prec=1,H3K9me2=1,H3K9me2.succ=1,	1	195	0.774	0.911749	-0.137749	1.75796e-12
H2BK5me1.succ=0,H3R2me1.prec=1,H3K9me1.prec=0,H3K4me1.succ=0,H3K9me3.succ=1,H3K36me3.prec=0,H4K16ac.succ=0,H4K91ac.prec=0,H4K91ac.succ=0,	1	161	0.789	0.870398	-0.0813984	1.00225e-11
H2BK5me1.succ=0,H3R2me1.prec=0,H3K9me2=1,H3K36me3.succ=0,H4K16ac.prec=1,H4K91ac.succ=0,	1	158	0.785	0.803661	-0.0186613	3.31501e-11
H2BK5me1.prec=0,H3R2me1.prec=0,H3K9me2=1,H3K36me3.succ=0,H4K16ac.prec=1,H4K91ac.succ=0,	1	162	0.778	0.801817	-0.0238166	7.00458e-11
H2BK5me1.prec=0,H3R2me1.prec=1,H3K4me1.prec=0,H3K9me3.prec=1,H3K36me3.succ=0,H4K16ac.prec=0,H4K16ac.succ=0,	1	182	0.764	0.816235	-0.0522347	7.87952e-11
H3R2me1.prec=0,H3K9me2.succ=1,H3K9me3.prec=1,H3K9me3=1,	1	162	0.772	0.928427	-0.156427	2.14754e-10
